# Supplementary material for: Synthetic Microbial Community Promotes Bacterial Communities Leading to Soil Multifunctionality in Desertified Land
Source: Microorganisms. 2024 May 30;12(6):1117. doi: 10.3390/microorganisms12061117 (PMC11205429; doi:10.3390/microorganisms12061117)
Supplement: Supplementary file 1 [file microorganisms-12-01117-s001.zip]

Archive with 1 entries (1 files):
- microorganisms-3019058-supplementary.pdf
